# Supplementary material for: Integrated transcriptomic and proteomic profiling reveals the key molecular signatures of brain endothelial reperfusion injury
Source: CNS Neurosci Ther. 2023 Oct 3;30(4):e14483. doi: 10.1111/cns.14483 (PMC11017417; doi:10.1111/cns.14483)
Supplement: Supplementary file 5 — Data S3. [file CNS-30-e14483-s007.xlsx]

## Sheet: DEGs-GSEA
ID	Description	setSize	enrichmentScore	NES	pvalue	p.adjust	qvalue	rank	leading_edge	core_enrichment
hsa04657	IL-17 signaling pathway	93	0.772402	2.09972	2.54275e-09	8.54364e-07	7.73531e-07	750	tags=23%, list=4%, signal=22%	FOSB/CXCL3/IL6/CSF2/CSF3/CCL17/CXCL2/FOS/TNF/TNFAIP3/CCL20/NFKBIA/CXCL1/FOSL1/LCN2/IL17C/JUN/PTGS2/CXCL5/IL1B/IL13
hsa04625	C-type lectin receptor signaling pathway	103	0.691147	1.90523	5.76649e-06	0.000484385	0.000438557	998	tags=15%, list=6%, signal=14%	EGR3/EGR2/PYCARD/IL6/CCL17/TNF/NFKBIA/PLK3/NFATC4/JUN/PTGS2/IL1B/NLRP3/IRF1/LSP1
hsa04061	Viral protein interaction with cytokine and cytokine receptor	99	0.689177	1.88942	1.25977e-05	0.000846568	0.000766473	991	tags=17%, list=6%, signal=16%	CXCR5/IL24/CXCL3/IL6/CCR6/CXCR3/CCL17/CCR1/CXCL2/TNF/CCL20/CXCL1/CX3CL1/CXCL5/CCL5/IL34/IL2RB
hsa05323	Rheumatoid arthritis	89	0.680438	1.83193	3.26324e-05	0.00143806	0.00130201	808	tags=17%, list=5%, signal=16%	CXCL3/IL6/CSF2/IL11/CXCL2/FOS/TNF/CCL20/CXCL1/HLA-DRB1/LTB/JUN/CXCL5/IL1B/CCL5
hsa04610	Complement and coagulation cascades	86	0.686791	1.83047	2.40976e-05	0.00134947	0.00122179	2295	tags=26%, list=13%, signal=22%	CPB2/C9/ITGAM/F13B/SERPINE1/CFI/C4B/F2RL3/SERPIND1/C5AR1/PLAUR/VWF/PLAU/THBD/F3/F10/ITGB2/F2RL2/CFB/SERPINA1/CD55/MASP2
hsa04668	TNF signaling pathway	112	0.653801	1.80751	4.52826e-05	0.00169055	0.00153061	859	tags=20%, list=5%, signal=19%	CXCL3/IL6/CSF2/CXCL2/FOS/TNF/TNFAIP3/EDN1/CCL20/NFKBIA/LIF/CXCL1/JUNB/MAP2K3/JUN/PTGS2/SOCS3/CX3CL1/CXCL5/IL1B/CCL5/IRF1
hsa05134	Legionellosis	54	0.731082	1.79807	0.000158498	0.00532553	0.00482167	1814	tags=30%, list=10%, signal=27%	PYCARD/CXCL3/IL6/CXCL2/TNF/ITGAM/NFKBIA/HSPA6/CXCL1/IL1B/TLR5/HSPA1B/IL12B/HSPA1A/EEF1A2/ITGB2
hsa04060	Cytokine-cytokine receptor interaction	296	0.590061	1.79446	9.45404e-08	1.58828e-05	1.43801e-05	1526	tags=19%, list=9%, signal=17%	CXCR5/IL24/CXCL3/IL6/CCR6/IL12RB1/CSF2/TNFSF18/CXCR3/IL11/CSF3/CCL17/CD4/CCR1/CXCL2/TNF/EDA2R/IL1RL2/CCL20/INHBC/LIF/CXCL1/INHBA/INHBB/CSH2/IL1RL1/CLCF1/LTB/IL17C/IL1R2/GDF6/BMP8A/THPO/CX3CL1/CXCL5/IL1B/TNFSF15/IL13/OSM/CCL5/IL34/IL2RB/IL3RA/IL1RN/TNFSF9/CSF3R/IL13RA2/IL12B/BMP2/TNFRSF14/BMP7/CCL27/RELT/NGFR/CXCR6
hsa05133	Pertussis	75	0.678302	1.77047	0.000191911	0.00586199	0.00530738	859	tags=15%, list=5%, signal=14%	PYCARD/IL6/FOS/TNF/ITGAM/JUN/C4B/CXCL5/IL1B/NLRP3/IRF1
hsa04630	JAK-STAT signaling pathway	166	0.596505	1.72191	3.42396e-05	0.00143806	0.00130201	1335	tags=14%, list=7%, signal=13%	IL24/IL6/IL12RB1/SOCS1/CSF2/IL11/CSF3/LIF/CSH2/MYC/CLCF1/THPO/SOCS3/PDGFRB/IL13/OSM/IL2RB/IL3RA/CSF3R/MCL1/IL13RA2/IL12B/PDGFB
hsa05146	Amoebiasis	99	0.619192	1.69756	0.000651167	0.015628	0.0141494	1370	tags=15%, list=8%, signal=14%	CXCL3/IL6/CSF2/C9/CXCL2/TNF/ITGAM/CXCL1/IL1R2/IL1B/PRKCG/LAMB3/COL4A6/IL12B/PLCB2
hsa04740	Olfactory transduction	414	0.539871	1.68192	9.16048e-07	0.000102597	9.28905e-05	1144	tags=7%, list=6%, signal=6%	OR10AD1/OR2H1/OR51E2/SLC8A3/OR52E4/CNGA4/OR2D3/OR4F21/OR13A1/OR52W1/OR52E6/OR2L13/OR5K2/OR4K15/CAMK2B/GNG13/OR2L5/OR2T8/SLC8A2/OR2H2/ANO2/OR52H1/OR2L2/OR2B6/OR10H1/OR2J1/OR2A25
hsa00260	Glycine, serine and threonine metabolism	39	0.710756	1.66625	0.00260534	0.048633	0.0440317	2939	tags=38%, list=16%, signal=32%	PGAM4/DMGDH/PGAM2/AOC3/CTH/AOC2/SDS/MAOB/CBS/GLDC/ALAS1/GNMT/PHGDH/GATM/GRHPR
hsa04350	TGF-beta signaling pathway	106	0.593757	1.63332	0.0011742	0.0246581	0.0223252	2285	tags=27%, list=13%, signal=24%	TNF/ID3/INHBC/THBS1/ID1/INHBA/INHBB/NOG/MYC/FST/LEFTY1/RBL1/ID4/GDF6/BMP8A/ID2/IGSF1/BAMBI/FMOD/BMP2/BMP7/TF/SMAD6/CHRD/NRROS/BMP6/BMP4/SMAD3/TGIF1
hsa04380	Osteoclast differentiation	125	0.578065	1.61423	0.000955817	0.0214103	0.0193846	1540	tags=17%, list=9%, signal=15%	FOSB/FCGR1A/SOCS1/SIRPG/FOS/TNF/LILRA6/NFKBIA/LILRB5/NCF1/FOSL1/JUNB/JUN/SOCS3/IL1B/FHL2/LILRB3/OSCAR/SIRPB1/JUND/FOSL2
hsa05167	Kaposi sarcoma-associated herpesvirus infection	192	0.54955	1.60942	0.000451303	0.012086	0.0109425	979	tags=10%, list=5%, signal=9%	CXCL3/IL6/CSF2/CCR1/CXCL2/FOS/PIK3CG/ZFP36/NFKBIA/RCAN1/CXCL1/MYC/NFATC4/MAP1LC3A/JUN/PTGS2/GNG13/GNG4/MAP1LC3C
hsa04062	Chemokine signaling pathway	189	0.541907	1.58624	0.000467613	0.012086	0.0109425	1566	tags=14%, list=9%, signal=13%	CXCR5/CXCL3/CCR6/CXCR3/CCL17/CCR1/CXCL2/GRK1/PIK3CG/CCL20/NFKBIA/CXCL1/NCF1/CX3CL1/GNG13/CXCL5/SHC4/CCL5/SHC2/GNG4/ADCY8/PLCB2/PTK2B/CCL27/CXCR6/GRK4
hsa05161	Hepatitis B	160	0.54321	1.55692	0.00165335	0.032678	0.0295863	736	tags=8%, list=4%, signal=7%	EGR3/EGR2/IL6/FOS/TNF/SLC10A1/NFKBIA/MYC/MAP2K3/NFATC4/JUN/PRKCG
