# Supplementary material for: Integrated transcriptomic and proteomic profiling reveals the key molecular signatures of brain endothelial reperfusion injury
Source: CNS Neurosci Ther. 2023 Oct 3;30(4):e14483. doi: 10.1111/cns.14483 (PMC11017417; doi:10.1111/cns.14483)
Supplement: Supplementary file 8 — Data S6. [file CNS-30-e14483-s006.xlsx]

## Sheet: DEPs-GSEA
ID	Description	setSize	enrichmentScore	NES	pvalue	p.adjust	qvalue	rank	leading_edge	core_enrichment
hsa04640	Hematopoietic cell lineage	13	-0.782355	-3.47238	1.00863e-08	2.8746e-06	2.65429e-06	1245	tags=100%, list=22%, signal=78%	MME/ANPEP/ITGA3/ITGA6/ITGA5/ITGA2/CD59/CD55/CD9/CD44/ITGB3/ITGA1
hsa04514	Cell adhesion molecules	20	-0.609569	-3.39941	9.40489e-08	1.3402e-05	1.23749e-05	1104	tags=85%, list=19%, signal=69%	CD58/PTPRF/OCLN/ITGB1/CD274/ITGAV/HLA-B/ICAM1/ITGA6/CDH2/HLA-A/ALCAM/NECTIN2/CD99/HLA-C/PVR/GLG1
hsa04512	ECM-receptor interaction	28	-0.479543	-3.18083	8.56748e-07	6.10433e-05	5.6365e-05	704	tags=75%, list=12%, signal=66%	ITGB1/ITGB5/ITGAV/AGRN/COL6A1/COL6A2/ITGA3/ITGA6/ITGA5/COL4A2/ITGA2/LAMB1/CD44/LAMC1/ITGA7/COL1A1/ITGB3/HSPG2/ITGA1/LAMA4/COL4A1
hsa04974	Protein digestion and absorption	14	-0.662615	-3.05356	5.67441e-07	5.39069e-05	4.97755e-05	794	tags=86%, list=14%, signal=74%	MME/ATP1A1/COL6A1/SLC3A2/COL6A2/COL12A1/COL4A2/ATP1B1/SLC1A5/ATP1B3/COL1A1/COL4A1
hsa05412	Arrhythmogenic right ventricular cardiomyopathy	22	-0.419611	-2.43884	0.000173582	0.00989419	0.00913591	704	tags=64%, list=12%, signal=56%	ITGB1/ITGB5/ITGAV/ITGA3/ITGA6/ITGA5/CDH2/PKP2/CTNNB1/ITGA2/ACTG1/ITGA7/ITGB3/ITGA1
